# Supplementary material for: Mobile electromagnetic levitator for time-resolved in situ X-ray diffraction studies of high-temperature phase transformations
Source: J Synchrotron Radiat. 2026 May 6;33(Pt 4):1022–35. doi: 10.1107/S1600577526003541 (PMC13344540; doi:10.1107/S1600577526003541)
Supplement: Supplementary file 2 [file s-33-01022-sup2.zip]

Archive with 1 entries (1 files):
- ye5078sup2.py
