# Supplementary material for: Mobile electromagnetic levitator for time-resolved in situ X-ray diffraction studies of high-temperature phase transformations
Source: J Synchrotron Radiat. 2026 May 6;33(Pt 4):1022–35. doi: 10.1107/S1600577526003541 (PMC13344540; doi:10.1107/S1600577526003541)
Supplement: Supplementary file 2 [file s-33-01022-sup2.zip › ye5078sup2.py]

#Code to calculate the total instrumental resolution and its contributions
#O. Shuleshova, I. Kaban, S. Ziller, U. Reinhold, A.-C.Dippel, O. Gutowski, M. v. Zimmermann,
#Mobile electromagnetic levitator optimized for time-resolved in situ X-ray diffraction studies #of high-temperature phase transformations, J. Synchr. Rad.

import numpy as np
import matplotlib.pyplot as plt
import csv
import os

# Parameters
wavelength = 0.12619  # in Å
pixel_size = 0.172    # detector pixel size in mm
SDD = 700             # sample-to-detector distance in mm
beam_size = 0.5       # beam size in mm
sample_size = 4.3     # sample size in mm

# Effective beam size: use sample size if smaller
b_eff = min(beam_size, sample_size)

# Q range (Å^-1)
Q = np.linspace(0, 20, 100)

# Convert Q → 2θ in radians
two_theta = 2 * np.arcsin(Q * wavelength / (4 * np.pi))

delta_2theta_sample = np.arctan(np.tan(two_theta)*(1+sample_size/SDD))-two_theta
delta_2theta_beam   = np.arctan(np.tan(two_theta)+b_eff/SDD)-two_theta
delta_2theta_pixel  = np.arctan(np.tan(two_theta)+pixel_size/SDD)-two_theta

# Function to convert Δ2θ → ΔQ
def two_theta_to_q(delta_2theta):
    Q_plus = (4 * np.pi / wavelength) * np.sin(two_theta/2 + delta_2theta/2)
    Q_base = (4 * np.pi / wavelength) * np.sin(two_theta/2)
    return Q_plus - Q_base

# Convert Δ2θ contributions to ΔQ
dQ_sample = two_theta_to_q(delta_2theta_sample)
dQ_beam   = two_theta_to_q(delta_2theta_beam)
dQ_pixel  = two_theta_to_q(delta_2theta_pixel)


# Total resolution in quadrature
dQ_total    = np.sqrt(dQ_sample**2 + dQ_beam**2 + dQ_pixel**2)
dQ_position = dQ_sample + dQ_beam + dQ_pixel
#dQ_position_short = dQ_sample + dQ_beam

# Plot
plt.figure(figsize=(8, 5))
plt.plot(Q, dQ_total, label='Total Resolution ΔQ = √ΣΔQi²', linewidth=3, color='black')
plt.plot(Q, dQ_position, label='ΣΔQi', linewidth=1, linestyle='--', color='black')
plt.plot(Q, dQ_sample, label='ΔQ_sample', color='red')
plt.plot(Q, dQ_beam, label='ΔQ_beam', color='royalblue')
plt.plot(Q, dQ_pixel, label='ΔQ_pixel', color='yellowgreen') 
plt.xlabel('Q (Å$^{-1}$)', fontsize=14)
plt.ylabel('ΔQ (Å$^{-1}$)', fontsize=14)
plt.title('Instrumental Resolution Function')
plt.legend(fontsize=12)
plt.grid(True)
plt.axis(xmin=0, ymin=0)
plt.tight_layout()
plt.show()

# Save
default_filename = 'instrumental_resolution_data.csv'
print(f"Enter the path to save the CSV file:")
file_path = input()
if not file_path:
  file_path = default_filename

dir_name = os.path.dirname(file_path)
if dir_name and not os.path.exists(dir_name):
  os.makedirs(dir_name)

header = ['Q(1/Å)', 'dQ_sample', 'dQ_beam', 'dQ_pixel', 'dQ_total']

with open(file_path, mode='w', newline='') as f:
  f.write(f"# Instrumental resolution calculation parameters\n")
  f.write(f"# Sample diameter (mm): {sample_size}\n")
  f.write(f"# Beam size (mm): {beam_size}\n")
  f.write(f"# Pixel size (mm): {pixel_size}\n")
  f.write(f"# Sample-to-detector distance SDD (mm): {SDD}\n")
  f.write(f"# Wavelength (Å): {wavelength}\n\n")
  writer = csv.writer(f)
  writer.writerow(header)
  writer.writerows(zip(Q, dQ_sample, dQ_beam, dQ_pixel, dQ_total))
    
print(f"Data saved to '{file_path}'.")
